# Supplementary material for: Enlarging Knowledge on Lager Beer Volatile Metabolites Using Multidimensional Gas Chromatography
Source: Foods. 2020 Sep 11;9(9):1276. doi: 10.3390/foods9091276 (PMC7554861; doi:10.3390/foods9091276)
Supplement: Supplementary file 1 [file foods-09-01276-s001.zip]

Archive with 2 entries (2 files):
- Supplementary information.pdf
- Table S1 - Full data set used for statistics.xlsx
